# Supplementary material for: So far, so good… Similar fitness consequences and overall energetic costs for short and long-distance migrants in a seabird
Source: PLoS One. 2020 Mar 16;15(3):e0230262. doi: 10.1371/journal.pone.0230262 (PMC7075593; doi:10.1371/journal.pone.0230262)
Supplement: S1 Dataset — Appendix sheet includes m-array of the Northern Gannets of the three categories of migrants (GM: Gulf of Mexico, NE: northeast coast of the U.S., SE: southeast coast of the U.S.) marked and recaptured between 2009 and 2017. Number released on year i pools newly marked and previously marked individuals recaptured. (XLSX) [file pone.0230262.s001.xlsx]

## Sheet: Fig1
Fig 1. Example of long-term monitoring of daily activity patterns and temperature recorded using a combined Global Location Sensor (GLS),
immersion and temperature logger attached for 260 days on a Northern Gannet nesting on Bonaventure Island and wintering off the northeast coast of the U.S.
Date	Wet time (h)	Dry time (h)	Mean SST (°C)	SD SST (°C)
2010-09-13	3.04667	20.6098	11	0
2010-09-14	10.8725	12.9123	10.3523	1.61615
2010-09-15	1.67083	21.9631
2010-09-16	3.60417	20.0615	13	0
2010-09-17	16.3075	7.56639	13.2083	0.336573
2010-09-18	12.4083	11.4016	12.9861	0.181621
2010-09-19	1.22833	22.3984	13	0
2010-09-20	14.0992	9.73852	12.6	0.205396
2010-09-21	8.6525	15.0959	7.55357	2.54527
2010-09-22	10.59	13.1902	4.73438	0.676247
2010-09-23	4.60333	19.0787	5.1875	0.0883883
2010-09-24	11.2375	12.5533	5.725	0.436606
2010-09-25	1.3575	22.2713
2010-09-26	0.856667	22.7639
2010-09-27	2.03583	21.6041
2010-09-28	7.60583	16.1254	9.975	0.503115
2010-09-29	14.0975	9.74016	8.51562	0.751301
2010-09-30	2.85583	20.7975
2010-10-01	2.575	21.0738	11.875	0
2010-10-02	14.4675	9.37623	11.8333	0.194625
2010-10-03	17.07	6.81639	12.7054	0.623281
2010-10-04	18.6808	5.23197	12.9083	0.498808
2010-10-05	17.4175	6.47459	12.1375	0.378058
2010-10-06	10.0867	13.6852	12.2115	0.0600481
2010-10-07	0.84	22.7803
2010-10-08	0.6625	22.9549
2010-10-09	5.06583	18.6238	8.6875	0.0883883
2010-10-10	17.2133	6.67541	9.22222	1.03036
2010-10-11	15.8392	8.02705	8.8125	0.221601
2010-10-12	17.33	6.56066	9.05208	1.6484
2010-10-13	18.2758	5.63033	10.9688	0.340037
2010-10-14	19.7592	4.17131	10.9097	0.164973
2010-10-15	20.8325	3.11557	10.0227	0.485866
2010-10-16	17.0742	6.8123	9.82143	0.26865
2010-10-17	19.72	4.20984	10.3472	0.382416
2010-10-18	17.87	6.02951	9.8125	0.16457
2010-10-19	18.6167	5.29508	10.0687	0.345257
2010-10-20	16.51	7.36721	10.6648	0.311931
2010-10-21	19.5908	4.33689	11.3	0.287914
2010-10-22	14.8725	8.97787	11.7679	0.830501
2010-10-23	18.2592	5.64672	12.475	0.0527046
2010-10-24	13.5942	10.2352	13.0781	1.14941
2010-10-25	19.6425	4.28607	14.4375	1.18673
2010-10-26	16.7042	7.17623	12.2604	0.459923
2010-10-27	17.2325	6.65656	11.5568	0.188445
2010-10-28	21.2917	2.66393	11.5441	0.116434
2010-10-29	19.3025	4.62049	11.5625	0.243916
2010-10-30	20.81	3.1377	11.6667	0.0973124
2010-10-31	22.9858	0.997541	11.506	0.0272772
2010-11-01	21.61	2.35082	11.1875	0.258199
2010-11-02	19.6733	4.25574	10.9583	0.257333
2010-11-03	21.5617	2.39836	10.8875	0.300493
2010-11-04	22.3492	1.62377	10.2697	0.370958
2010-11-05	19.4117	4.51311	10.5875	1.17858
2010-11-06	17.4833	6.40984	12.5089	1.08249
2010-11-07	19.9575	3.97623	13.2738	0.315285
2010-11-08	21.7967	2.16721	12.6406	0.418019
2010-11-09	22.5158	1.45984	12.1597	0.308595
2010-11-10	18.9667	4.95082	12.35	0.195941
2010-11-11	20.6225	3.32213	12.2045	0.452417
2010-11-12	20.6433	3.30164	12.125	0.551985
2010-11-13	21.6133	2.34754	12.4792	0.54275
2010-11-14	22.4792	1.4959	12.2159	0.497287
2010-11-15	21.525	2.43443	12.0583	0.642377
2010-11-16	19.7242	4.20574	11.7303	0.349263
2010-11-17	21.9467	2.01967	11.8529	0.172501
2010-11-18	20.435	3.50656	11.6667	0.382854
2010-11-19	20.2942	3.64508	11.4833	0.155743
2010-11-20	22.1442	1.82541	11.6625	0.199093
2010-11-21	18.8917	5.02459	12.0972	0.519041
2010-11-22	19.7225	4.20738	11.775	0.553993
2010-11-23	21.3417	2.61475	11.6181	0.736985
2010-11-24	18.0325	5.86967	11.7273	0.636932
2010-11-25	16.3967	7.47869	11.0114	0.381012
2010-11-26	20.2975	3.6418	11.1333	0.439324
2010-11-27	20.6267	3.31803	11.5625	0.299147
2010-11-28	18.48	5.42951	11.1731	0.76468
2010-11-29	19.7933	4.1377	10.6339	0.481545
2010-11-30	21.9142	2.05164	10.9489	0.937527
2010-12-01	21.9967	1.97049	11.1316	0.44385
2010-12-02	21.6867	2.27541	10.8088	0.690501
2010-12-03	21.0558	2.8959	10.7202	0.643361
2010-12-04	19.8417	4.09016	10.8917	0.779003
2010-12-05	19.8875	4.04508	10.2159	0.55647
2010-12-06	21.8442	2.12049	9.25	0.518875
2010-12-07	21.8342	2.13033	9.07031	0.213935
2010-12-08	16.2758	7.59754	9.14583	0.323481
2010-12-09	18.5017	5.4082	8.99038	1.33508
2010-12-10	21.5867	2.37377	8.99219	2.10083
2010-12-11	22.3633	1.60984	10.185	0.736086
2010-12-12	21.4842	2.47459	10.1574	0.67812
2010-12-13	18.6108	5.30082	9.25833	0.90567
2010-12-14	18.0117	5.89016	9.25	1.66088
2010-12-15	21.0033	2.94754	9.32031	0.213935
2010-12-16	19.5792	4.34836	8.29167	1.05708
2010-12-17	19.79	4.14098	9.08088	1.98527
2010-12-18	20.1883	3.74918	10.7596	0.308143
2010-12-19	20.0492	3.88607	10.9779	0.375612
2010-12-20	16.9608	6.92377	10.0125	2.00646
2010-12-21	13.875	9.95902	8.15625	0.173591
2010-12-22	15.8625	8.0041	8.3125	0.88892
2010-12-23	15.0708	8.78279	8.76562	2.01605
2010-12-24	19.4667	4.45902	6.33333	0.4406
2010-12-25	18.9342	4.98279	6.23333	0.530049
2010-12-26	23.1317	0.854098	5.20588	0.454881
2010-12-27	16.5792	7.29918	5.2875	1.04591
2010-12-28	19.3842	4.54016	6.75	0
2010-12-29	22.1733	1.79672	6.51339	0.606999
2010-12-30	21.2475	2.70738	6.26875	0.976092
2010-12-31	22.5	1.47541	6.79375	0.483741
2011-01-01	22.4083	1.56557	6.38426	0.300092
2011-01-02	22.0725	1.8959	6.42262	0.169909
2011-01-03	23.0067	0.977049	6.09868	0.255424
2011-01-04	21.745	2.21803	5.63816	0.353295
2011-01-05	20.6458	3.29918	5.22368	0.721181
2011-01-06	21.7325	2.23033	6.00568	0.105484
2011-01-07	22.095	1.87377	5.75	0.598793
2011-01-08	21.295	2.66066	5.655	0.591035
2011-01-09	21.0133	2.9377	6.23438	0.831508
2011-01-10	22.2383	1.73279	5.97	0.265852
2011-01-11	22.8925	1.08934	5.88095	0.307399
2011-01-12	20.0717	3.86393	5.85938	0.491331
2011-01-13	20.0883	3.84754	5.8	0.936368
2011-01-14	22.29	1.68197	6.02273	0.946985
2011-01-15	22.2058	1.76475	5.3375	0.425541
2011-01-16	18.1683	5.73607	5.4625	1.15778
2011-01-17	22.9458	1.03689	4.6875	0.270538
2011-01-18	16.2642	7.60902	4.96591	0.440493
2011-01-19	20.7667	3.18033	5.71429	0.699293
2011-01-20	22.1433	1.82623	4.77083	0.529029
2011-01-21	23.0917	0.893443	4.47115	0.191402
2011-01-22	17.6983	6.19836	4.61607	0.198941
2011-01-23	16.2208	7.65164	5.59722	1.09469
2011-01-24	17.465	6.42787	8.5	1.38444
2011-01-25	20.695	3.25082	8.98077	0.512465
2011-01-26	18.7417	5.17213	7.30882	1.69968
2011-01-27	18.2642	5.6418	6.24038	0.767948
2011-01-28	22.1058	1.86311	6.58553	1.16894
2011-01-29	21.5258	2.43361	7.70312	0.3125
2011-01-30	20.2442	3.69426	7.80682	0.162419
2011-01-31	20.9792	2.97131	8.01786	0.0828742
2011-02-01	22.09	1.87869	8.35	0.28426
2011-02-02	18.6617	5.25082	7.07639	1.02912
2011-02-03	19.3592	4.56475	7.25833	1.43027
2011-02-04	20.6583	3.28689	8.19643	0.181568
2011-02-05	20.4092	3.53197	8.14583	0.225084
2011-02-06	21.4425	2.51557	9.90132	1.18774
2011-02-07	23.4267	0.563934	10.8571	0.250891
2011-02-08	22.7075	1.27131	11.0859	0.714024
2011-02-09	20.1767	3.76066	12.2667	0.359398
2011-02-10	22.3325	1.64016	12.4375	1.52286
2011-02-11	20.6917	3.2541	11.9062	1.2768
2011-02-12	21.735	2.22787	10	1.92316
2011-02-13	20.165	3.77213	10.5714	2.49746
2011-02-14	19.7667	4.16393	5.98214	0.696587
2011-02-15	13.9642	9.87131	6.025	0.495816
2011-02-16	21.7233	2.23934	7.15441	0.357753
2011-02-17	22.9025	1.07951	7.06731	0.362682
2011-02-18	21.9517	2.01475	5.8631	0.216162
2011-02-19	21.8142	2.15	5.64583	0.123148
2011-02-20	19.3992	4.52541	6.55556	0.581931
2011-02-21	18.7417	5.17213	7.06731	0.26817
2011-02-22	21.6525	2.30902	8.73214	1.85585
2011-02-23	20.985	2.96557	9.30469	2.56498
2011-02-24	19.8958	4.03689	7.36765	0.349303
2011-02-25	18.6767	5.23607	6.31667	1.32276
2011-02-26	17.3842	6.50738	6.22115	1.04602
2011-02-27	20.2717	3.66721	7.16071	0.681889
2011-02-28	21.0842	2.86803	5.94167	0.554741
2011-03-01	18.83	5.08525	6.63393	1.30408
2011-03-02	20.8975	3.05164	7.88816	0.546286
2011-03-03	16.8042	7.07787	7.17857	0.223146
2011-03-04	21.1733	2.78033	7.94853	1.19819
2011-03-05	20.5758	3.36803	7.19079	0.152345
2011-03-06	20.0742	3.86148	7.125	0.356144
2011-03-07	17.035	6.85082	7.09091	1.19647
2011-03-08	19.9633	3.97049	6.80556	0.278594
2011-03-09	18.9683	4.94918	6.74306	0.193992
2011-03-10	18.6042	5.30738	6.58929	0.0586009
2011-03-11	18.4858	5.42377	6.56944	0.0979779
2011-03-12	21.6483	2.31311	6.3	0.294291
2011-03-13	21.7558	2.20738	6.20312	0.18361
2011-03-14	19.3275	4.5959	6.10833	0.123804
2011-03-15	21.0733	2.87869	6.4837	0.504672
2011-03-16	17.4358	6.45656	6.98684	0.501551
2011-03-17	17.2442	6.64508	6.74306	0.179215
2011-03-18	22.1042	1.86475	5.97727	0.0735612
2011-03-19	21.0725	2.87951	6.53947	0.677071
2011-03-20	21.9	2.06557	6.25	0.262202
2011-03-21	18.635	5.27705	6.69318	0.400639
2011-03-22	14.9458	8.90574	5.41406	0.883552
2011-03-23	21.1267	2.82623	6.54167	0.148522
2011-03-24	16.6717	7.2082	6.69444	0.23478
2011-03-25	18.6533	5.25902	6.5625	0.262202
2011-03-26	21.6133	2.34754	6.52632	0.296329
2011-03-27	21.4658	2.49262	6.26786	0.306914
2011-03-28	18.6525	5.25984	6.07812	0.245268
2011-03-29	20.8017	3.1459	5.88333	0.179699
2011-03-30	19.9333	4	5.89474	0.221513
2011-03-31	17.7958	6.10246	5.65909	0.364295
2011-04-01	16.0833	7.78689	5.125	0.375
2011-04-02	15.8733	7.99344	5.57955	0.115552
2011-04-03	17.7942	6.1041	5.66667	0.248507
2011-04-04	18.025	5.87705	5.61458	0.378613
2011-04-05	14.8058	9.04344	4.84375	0.110801
2011-04-06	14.7033	9.14426	5.03125	0.388162
2011-04-07	18.9333	4.98361	5.23611	0.366042
2011-04-08	20.4742	3.46803	5.90972	0.601477
2011-04-09	21.4433	2.51475	6.27083	0.114604
2011-04-10	21.515	2.44426	6.58824	0.352903
2011-04-11	18.5892	5.32213	6.61029	0.347655
2011-04-12	12.0667	11.7377	5.19643	1.75721
2011-04-13	17.4758	6.41721	2.40385	0.342911
2011-04-14	11.4308	12.3631	1.26786	0.20952
2011-04-15	18.3658	5.5418	1.17308	0.796376
2011-04-16	14.6908	9.15656	0.265625	0.501949
2011-04-17	21.0292	2.92213	0.138158	0.109408
2011-04-18	10.965	12.8213	0.125	0
2011-04-19	0.135	23.4738
2011-04-20	0.1	23.5082
2011-04-21	1.2275	22.3992	0.375	0
2011-04-22	12.0875	11.7172	0.208333	0.33229
2011-04-23	0.368333	23.2443
2011-04-24	2.4675	21.1795	1	0
2011-04-25	9.17667	14.5803	0.9	0.104583
2011-04-26	0.0975	23.5107
2011-04-27	0.793333	22.8262
2011-04-28	1.55	22.082	5.125	0.544862
2011-04-29	10.6533	13.1279	2.05	0.0684653
2011-04-30	1.9225	21.7156
2011-05-01	1.25	22.377
2011-05-02	1.6925	21.9418
2011-05-03	0.5675	23.0484
2011-05-04	2.79	20.8623	23.1875	3.11164
2011-05-05	8.78083	14.9697	13.2344	7.68185
2011-05-06	11.2625	12.5287	3.35	0.627495
2011-05-07	2.3975	21.2484	22	0.5
2011-05-08	5.23167	18.4607	23.15	2.41642
2011-05-09	3.32667	20.3344	19.7188	0.580723
2011-05-10	4.32083	19.3566	2.20833	0.793857
2011-05-11	15.92	7.94754	2.375	0.780625
2011-05-12	10.4317	13.3459	3.625	0.144338
2011-05-13	0	23.6066
2011-05-14	0	23.6066
2011-05-15	2.58	21.0689	3.75	0
2011-05-16	13.0342	10.7861	3.5	0.258775
2011-05-17	3.8125	19.8566	3.625	0.353553
2011-05-18	11.3158	12.4762	3.625	0.61661
2011-05-19	0.0233333	23.5836
2011-05-20	0.0383333	23.5689
2011-05-21	4.2675	19.409	4.54167	0.0721688
2011-05-22	11.3925	12.4008	3.75	0
2011-05-23	0	23.6066
2011-05-24	0	23.6066
2011-05-25	0.0116667	23.5951
2011-05-26	2.46333	21.1836
2011-05-27	19.965	3.96885	7.94118	1.07449
2011-05-28	12.2775	11.5303	6.85938	0.786145
2011-05-29	0.015	23.5918
2011-05-30	5.37167	18.323	7.84375	0.344223
2011-05-31	10.4933	4.59672	7.64583	0.550095
	Moyenne automne 2010		10.5098
		SD	2.81989
	Moyenne printemps 2011		5.81747
		SD	6.86078

## Sheet: Fig2
Fig 2. Centroid of winter location (Dec. 15th – Feb. 15th, mean ± 95% CI) from 58 Northern Gannets nesting on
Bonaventure Island, Canada, equipped with a Global Location Sensor (GLS) logger and tracked in 2010-2011 or in 2011-2012.
ID	Median sun elevation	Average longitude (°)	95% CI longitude UP (°)	95% CI longitude LO (°)	Average latitude (°)	95% CI latitude UP (°)	95% CI latitude LO (°)
gls22748_1011	-4.18579	-74.876	-74.5284	-75.2237	37.8753	38.6197	37.1308
gls22749_1011	-5.1323	-84.0332	-83.8563	-84.21	29.7607	30.4041	29.1172
gls22751_1011	-4.88977	-75.9891	-75.7047	-76.2735	37.5444	38.3802	36.7086
gls22752_1011	-5.00448	-76.2797	-76.0178	-76.5417	36.693	37.3354	36.0505
gls22753_1011	-2.90777	-90.0787	-89.3064	-90.851	22.0032	22.9264	21.0799
gls22756_1011	-5.59426	-92.7985	-92.546	-93.0511	29.9195	30.6604	29.1785
gls22757_1011	-4.93638	-75.8898	-75.5919	-76.1876	36.2844	37.0875	35.4813
gls22758_1011	-5.42347	-79.7646	-79.6189	-79.9103	27.9342	28.46	27.4083
gls22759_1011	-5.52669	-76.4753	-76.1742	-76.7764	37.8824	38.6994	37.0655
gls22761_1011	-4.22497	-77.1348	-76.808	-77.4615	34.3114	35.0336	33.5892
gls22762_1011	-4.66228	-90.7972	-90.2083	-91.386	27.8542	28.4812	27.2272
gls22764_1011	-5.05801	-92.4026	-92.1043	-92.701	28.7706	29.4434	28.0979
gls22765_1011	-4.82469	-77.6151	-77.2165	-78.0138	36.5217	37.3544	35.6889
gls22766_1011	-5.06175	-77.8957	-77.4888	-78.3027	35.1105	35.8818	34.3391
gls22768_1011	-5.17776	-76.1863	-75.8681	-76.5044	37.7414	38.4727	37.0101
gls22769_1011	-3.99854	-81.0964	-80.7815	-81.4113	31.8657	32.6643	31.067
gls22773_1011	-4.92105	-94.4019	-94.116	-94.6878	28.3237	28.9132	27.7341
gls22774_1011	-3.50801	-76.2086	-75.8405	-76.5766	34.5326	35.2556	33.8096
gls22775_1011	-5.71739	-80.2805	-80.0619	-80.4991	32.3162	33.0251	31.6073
gls22776_1011	-5.12681	-76.1768	-75.7984	-76.5551	36.3313	37.1243	35.5383
gls22777_1011	-4.88511	-80.2892	-79.8957	-80.6827	31.3453	32.1119	30.5786
gls22781_1011	-4.28944	-89.2636	-88.5843	-89.943	26.9755	27.5634	26.3877
gls22786_1011	-4.29047	-79.7012	-79.4892	-79.9132	25.8438	26.4966	25.191
gls22788_1011	-4.17855	-79.3347	-79.1275	-79.5419	24.5137	25.1936	23.8339
gls22789_1011	-4.78557	-76.4187	-76.1033	-76.7341	35.1427	35.9551	34.3303
gls22790_1011	-5.23451	-76.6752	-76.3665	-76.9839	34.6841	35.3716	33.9967
gls22792_1011	-5.07632	-76.155	-75.8782	-76.4319	35.9067	36.6043	35.2091
gls22793_1011	-4.73527	-92.4166	-92.2486	-92.5846	27.3805	27.9225	26.8386
gls22795_1011	-5.16772	-76.0485	-75.862	-76.2349	35.2951	35.8345	34.7556
gls22798_1011	-5.15132	-79.4892	-78.9333	-80.0451	33.3632	34.0727	32.6538
gls22799_1011	-4.73256	-79.4892	-78.9333	-80.0451	32.3632	33.0727	31.6538
gls22802_1011	-4.77462	-77.0355	-76.7312	-77.3397	33.4216	34.1678	32.6754
gls22805_1011	-4.24419	-79.0355	-78.7312	-79.3397	32.4216	33.1678	31.6754
gls22806_1011	-5.32612	-76.1124	-75.8076	-76.4173	35.8218	36.5683	35.0752
gls22807_1011	-3.89252	-78.5363	-78.2772	-78.7953	32.1146	32.7884	31.4407
gls22748_1112	-4.67574	-77.2113	-76.9491	-77.4735	34.4727	35.0562	33.8892
gls22752_1112	-4.49737	-76.7916	-76.5485	-77.0347	34.5584	35.2784	33.8383
gls22753_1112	-5.88442	-87.6884	-86.9098	-88.4669	29.7717	30.4708	29.0725
gls22758_1112	-4.89751	-93.0684	-92.7964	-93.3405	29.3071	29.9903	28.6238
gls22759_1112	-4.2674	-89.6446	-89.329	-89.9603	27.5946	28.0882	27.1008
gls22761_1112	-4.56295	-75.9667	-73.0453	-78.8881	35.1817	36.2963	34.0672
gls22765_1112	-4.56908	-75.8772	-75.6112	-76.1431	35.7985	36.4219	35.1751
gls22766_1112	-4.83538	-78.2001	-78.006	-78.3941	33.274	33.8349	32.7131
gls22767_1112	-4.28039	-80.1552	-79.8833	-80.427	31.355	31.9976	30.7126
gls22768_1112	-4.905	-77.8642	-75.0169	-80.7116	32.7248	33.6298	31.8199
gls22776_1112	-4.61094	-74.3936	-74.0607	-74.7265	38.8958	39.5214	38.2701
gls22784_1112	-4.38934	-76.3088	-76.0709	-76.5468	34.5844	35.1474	34.0215
gls22786_1112	-3.9075	-76.6675	-76.4411	-76.8938	34.5251	35.1821	33.8682
gls22788_1112	-3.94699	-78.5881	-78.3226	-78.8536	31.6734	32.3117	31.0351
gls22789_1112	-4.97656	-76.3396	-76.0156	-76.6635	37.5333	38.3306	36.7359
gls22790_1112	-4.18189	-77.0512	-76.7055	-77.397	34.2677	34.9378	33.5975
gls22792_1112	-4.53158	-75.1526	-72.3558	-77.9495	35.6875	36.6945	34.6805
gls22795_1112	-4.67929	-76.9989	-76.7554	-77.2424	36.6534	37.2767	36.0302
gls22798_1112	-3.69623	-77.4353	-77.2247	-77.646	30.759	31.1957	30.3223
gls22799_1112	-4.57822	-78.8139	-78.5442	-79.0837	33.1504	33.7633	32.5374
gls22802_1112	-4.61601	-77.2842	-76.7674	-77.8009	35.0178	35.9957	34.0399
gls22805_1112	-4.27754	-71.4821	-70.8718	-72.0925	40.4141	41.2576	39.5705
gls22807_1112	-4.53807	-77.2878	-76.7627	-77.8128	35.0495	36.0422	34.0569

## Sheet: Fig3
Fig 3. Annual survival rates of Northern Gannets nesting on Bonaventure Island, Canada, and wintering in the
Gulf of Mexico (GM), southeast coast of the U.S. (SE), northeast coast of the U.S. (NE) and all individuals together from 2009 to 2017.
Year	Site	Parameter	Estimate	Lower	Upper
2009	GM	1:Phi	1	0.786627	1
2010	GM	2:Phi	1	0.999995	1
2011	GM	3:Phi	0.991453	0.746873	1
2012	GM	4:Phi	0.782326	0.508629	0.968094
2013	GM	5:Phi	0.694486	0.386114	0.913861
2014	GM	6:Phi	1	0.719039	1
2015	GM	7:Phi	1	0.756434	1
2016	GM	8:Phi	0.918315	0.504199	1
2009	NE	9:Phi	1	0.88692	1
2010	NE	10:Phi	1	0.916427	1
2011	NE	11:Phi	1	0.878571	1
2012	NE	12:Phi	0.850428	0.680964	0.955379
2013	NE	13:Phi	0.845394	0.641338	0.99584
2014	NE	14:Phi	0.821732	0.581423	0.980434
2015	NE	15:Phi	0.822388	0.554116	1
2016	NE	16:Phi	0.67877	0.348755	1
2009	SE	17:Phi	1	0.999995	1
2010	SE	18:Phi	1	0.893203	1
2011	SE	19:Phi	0.944444	0.752593	1
2012	SE	20:Phi	0.852941	0.616274	0.981783
2013	SE	21:Phi	0.773488	0.521111	0.966895
2014	SE	22:Phi	0.812092	0.519149	0.982372
2015	SE	23:Phi	0.920553	0.61846	1
2016	SE	24:Phi	0.805332	0.41851	1
2010	p	25:p	0.861109	0.724717	0.94784
2011	p	26:p	0.960784	0.883714	0.993369
2012	p	27:p	0.692308	0.562045	0.806457
2013	p	28:p	0.972973	0.886243	0.998437
2014	p	29:p	0.812429	0.655717	0.920874
2015	p	30:p	0.892767	0.74478	0.972206
2016	p	31:p	0.863527	0.682852	0.964209
2017	p	32:p	0.933003	0.575529	1
2009	all	1:Phi	1	0.948064	1
2010	all	2:Phi	1	0.963053	1
2011	all	3:Phi	0.986133	0.891178	1
2012	all	4:Phi	0.830252	0.707744	0.927914
2013	all	5:Phi	0.789844	0.650711	0.906626
2014	all	6:Phi	0.85129	0.694248	0.957724
2015	all	7:Phi	0.897988	0.733693	1
2016	all	8:Phi	0.848591	0.52805	1
2010	p	9:p	0.861111	0.727172	0.94784
2011	p	9:p	0.960784	0.883714	0.993369
2012	p	9:p	0.6875	0.554617	0.806546
2013	p	9:p	0.972973	0.886243	0.998437
2014	p	9:p	0.8125	0.655821	0.920907
2015	p	9:p	0.892857	0.744955	0.97223
2016	p	9:p	0.857143	0.669725	0.962439
2017	p	9:p	0.848465	0.52805	1

## Sheet: Table2
Table 2. Models testing for differences in suvival probabilities of Northern Gannets nesting on Bonaventure Island, Canada, from 2009 to 2017.
	: survival probabilities;
	: recapture probabilities; ΔAICc: difference between the model and the lowest AIC­c;
	: AICc weight;
	: number of parameters;
	: categories of migrants (GM, SE, NE);
	: time (years from 2009 to 2017);
	: constant effect;
	: interaction;
+	: additive effect.
Model	AICc	ΔAICc	wi	K	Deviance
ɸt pt	421.28	0	0.95	15	166.6
ɸg+t pt	427.87	6.59	0.04	18	166.48
ɸt p.	429.74	8.47	0.01	9	188.1
ɸg+t p.	433.85	12.57	0	11	187.92
ɸ. pt	435.8	14.53	0	9	194.16
ɸg pt	439.94	18.66	0	11	194.01
ɸ. P.	442.93	21.65	0	2	215.85
ɸg p.	446.84	25.57	0	4	215.67
ɸg∗t pt	451.78	30.51	0	31	159.63
ɸg∗t p.	458.66	37.38	0	25	181.05

## Sheet: Fig4
Fig 4. Multi-year hatching success (%; number of chicks hatched/eggs laid) of three migrant groups of Northern Gannets .
nesting on Bonaventure Island, Canada, and wintering in the Gulf of Mexico (GM), southeast coast of the U.S. (SE) and
northeast coast of the U.S. (NE) from 2009 to 2017
Wintering area	Hatching success (%)
	2009	2010	2011	2012	2013	2014	2015	2016	2017
GM	100	55.5556	55.5556	62.5	100	33.3333	100	33.3333	100
SE	70	45.4545	52.9412	57.1429	60	50	100	66.6667	100
NE	86.6667	46.6667	33.3333	46.6667	92.8571	100	100	60	100
n	32	35	47	30	30	13	8	11	9

## Sheet: Fig5
Fig 5. a) Duration of the non-breeding period (migrations and winter seasons) and
b) time spent flying per day of three migrant groups of Northern Gannets nesting on Bonaventure Island, Canada.
a) Duration of the period (days)
	GM		SE		NE
	Mean	± 95% CI	Mean	± 95% CI	Mean	± 95% CI
Fall migration	62.6	13.1	28.2	6.1	29	4.6
Winter	81.2	17.6	141.3	8.6	130.9	10.7
Spring migration	54.5	9.1	21.5	5.6	28.1	7.4
b) Tme spent flying per day (h)
	GM		SE		NE
	Mean	± 95% CI	Mean	± 95% CI	Mean	± 95% CI
Fall migration	9.1	1.2	9	0.8	8.9	1.1
Winter	5.6	0.3	6.9	0.6	6.8	0.4
Spring migration	8.2	0.8	9.2	1.4	8.9	0.9

## Sheet: Fig6
Fig 6. Mean sea surface temperature (°C, SST) recorded by loggers on Northern Gannets nesting on
Bonaventure Island, Canada, throughout the annual cycle.
Wintering area	breeding (end)		fall migration		winter		spring migration		breeding (start)
	Mean	± 95% CI	Mean	± 95% CI	Mean	± 95% CI	Mean	± 95% CI	Mean	± 95% CI
GM	13.1035	0.796591	13.5668	1.10667	16.0705	0.483979	12.1311	2.07706	6.5243	0.999468
SE	12.7872	0.61965	12.1161	0.597069	12.5206	1.20172	6.59949	1.4116	6.6734	0.530956
NE	12.6467	0.532717	11.3786	0.480276	9.2993	0.596184	6.47679	1.13063	6.28739	0.549186

## Sheet: Fig7
Fig 7. Comparison of energy expended during the non-breeding period (fall migration, winter and
spring migration) between three migrant groups of Northern Gannets nesting on Bonaventure Island.
a) FLIGHT COSTS (kJ.d-1, with Pmr = 103 W for migrations and Pmin = 84 W for winter)
Winter Area	Fall migration		Winter		Spring migration
	Mean	± 95% CI	Mean	± 95% CI	Mean	± 95% CI
GM	2059.6	194.853	1024.56	68.7653	1873.74	179.506
SE	2039.3	164.292	1177.81	71.307	1935.82	192.254
NE	1932.15	90.3965	1184.13	44.853	1968.48	167.91
b) RESTING COSTS (kJ.d-1, energy spent resting on water = thermoregulation and maintenance costs)
Winter Area	Fall migration		Winter		Spring migration
	Mean	± 95% CI	Mean	± 95% CI	Mean	± 95% CI
GM	1322.58	72.6839	1331.52	27.6349	1427.65	80.5259
SE	1399.35	42.2665	1497.81	57.4412	1709.31	72.8245
NE	1459.15	26.0864	1680.47	33.0507	1702.8	43.9604
c) ENERGY SPENT SPENT PER DAY FOR FLIGHT AND RESTING (kJ.d-1)
Winter Area	Fall migration		Winter		Spring migration
	Mean	± 95% CI	Mean	± 95% CI	Mean	± 95% CI
GM	3382.18	159.828	2356.08	68.4164	3301.39	241.644
SE	3438.66	140.443	2675.62	110.87	3645.13	187.638
NE	3391.3	83.9583	2864.6	52.7625	3671.28	170.882

## Sheet: Fig8
Fig 8. Comparison of total energy spent (X 1000 kJ) during the non-breeding period (fall migration, winter
and spring migration) between three migrant groups of Northern Gannets nesting on Bonaventure Island, Canada.
Winter Area	Migration		RMR		Flight during winter		Total
	Mean	± 95% CI	Mean	± 95% CI	Mean	± 95% CI	Mean
GM	225.131	38.5622	269.232	15.5254	82.6055	18.763	576.969
SE	94.662	16.2748	288.606	10.3507	167.056	15.9445	550.324
NE	106.219	17.029	310.532	7.01731	156.281	15.0249	573.033

## Sheet: Appendix1
Appendix 1: M-array of the Northern Gannets of the three caterories of migrants (GM: Gulf of Mexico, NE: northeast coast of the U.S., SE: southeast coast of the U.S.) marked and recaptured between 2009 and 2017. Number released on year i pools newly marked and previously marked individuals recaptured.														i	Ri	mi,j								ri
																j = 2	3	4	5	6	7	8	9
Category of migrants	Year released	Number released on year i	Number first recaptured in year j								Number recaptured at least once			GM
			j = 2010	2011	2012	2013	2014	2015	2016	2017			Wintering site	Year	Number released	Number first resighted in year								ri
GM	i = 2009	8	6	2	0	0	0	0	0	0	8					2010	2011	2012	2013	2014	2015	2016	2017
	2010	10		9	1	0	0	0	0	0	10		GM	2009	8	6	2	0	0	0	0	0	0	8
	2011	12			8	3	0	0	0	0	11			2010	10		9	1	0	0	0	0	0	10
	2012	9				7	0	0	0	0	7			2011	12			8	3	0	0	0	0	11
	2013	10					5	2	0	0	7			2012	9				7	0	0	0	0	7
	2014	5						5	0	0	5			2013	10					5	2	0	0	7
	2015	7							6	1	7			2014	5						5	0	0	5
	2016	6								5	5			2015	7							6	1	7
NE	2009	16	15	1	0	0	0	0	0	0	16			2016	6								5	5
	2010	21		20	1	0	0	0	0	0	21			mj		6	11	9	10	5	7	6	6
	2011	25			18	5	0	1	0	0	24
	2012	19				16	0	0	0	0	16			NE
	2013	21					15	1	1	0	17			i	Ri	mi,j								ri
	2014	15						11	0	1	12					j = 2	3	4	5	6	7	8	9
	2015	13							9	1	10		NE	1	16	15	1	0	0	0	0	0	0	16
	2016	10								6	6			2	21		20	1	0	0	0	0	0	21
SE	2009	12	10	2	0	0	0	0	0	0	12			3	25			18	5	0	1	0	0	24
	2010	15		15	0	0	0	0	0	0	15			4	19				16	0	0	0	0	16
	2011	20			12	6	0	0	0	0	18			5	21					15	1	1	0	17
	2012	12				10	0	0	0	0	10			6	15						11	0	1	12
	2013	16					11	1	0	0	12			7	13							9	1	10
	2014	11						8	1	0	9			8	10								6	6
	2015	9							8	0	8			mj		15	21	19	21	15	13	10	8
	2016	9								7	7
														SE
														i	Ri	mi,j								ri
																j = 2	3	4	5	6	7	8	9
													SE	1	12	10	2	0	0	0	0	0	0	12
														2	15		15	0	0	0	0	0	0	15
														3	20			12	6	0	0	0	0	18
														4	12				10	0	0	0	0	10
														5	16					11	1	0	0	12
														6	11						8	1	0	9
														7	9							8	0	8
														8	9								7	7
														mj		10	17	12	16	11	9	9	7
